# Supplementary material for: Repulsive Sema3E-Plexin-D1 signaling coordinates both axonal extension and steering via activating an autoregulatory factor, Mtss1
Source: eLife. 2024 Mar 25;13:e96891. doi: 10.7554/eLife.96891 (PMC11001299; doi:10.7554/eLife.96891)
Supplement: Figure 1—source data 1. [file elife-96891-fig1-data1.zip]

Archive with 32 entries (31 files):
- Figure 1_source data 1/
- __MACOSX/._Figure 1_source data 1
- Figure 1_source data 1/Fig1D-actin.tif
- __MACOSX/Figure 1_source data 1/._Fig1D-actin.tif
- Figure 1_source data 1/Fig1D-Mtss1.tif
- __MACOSX/Figure 1_source data 1/._Fig1D-Mtss1.tif
- Figure 1_source data 1/Fig1D-Plexin-D1.tif
- __MACOSX/Figure 1_source data 1/._Fig1D-Plexin-D1.tif
- Figure 1_source data 1/Fig1F-actin.tif
- __MACOSX/Figure 1_source data 1/._Fig1F-actin.tif
- Figure 1_source data 1/Fig1F-Mtss1.tif
- __MACOSX/Figure 1_source data 1/._Fig1F-Mtss1.tif
- Figure 1_source data 1/Fig1K_actin.Tif
- __MACOSX/Figure 1_source data 1/._Fig1K_actin.Tif
- Figure 1_source data 1/Fig1K_Mtss1.Tif
- __MACOSX/Figure 1_source data 1/._Fig1K_Mtss1.Tif
- Figure 1_source data 1/Fig1K_Plexin-D1.Tif
- __MACOSX/Figure 1_source data 1/._Fig1K_Plexin-D1.Tif
- Figure 1_source data 1/Fig1M_actin.Tif
- __MACOSX/Figure 1_source data 1/._Fig1M_actin.Tif
- Figure 1_source data 1/Fig1M_Mtss1.Tif
- __MACOSX/Figure 1_source data 1/._Fig1M_Mtss1.Tif
- Figure 1_source data 1/Fig1M_Plexin-D1.Tif
- __MACOSX/Figure 1_source data 1/._Fig1M_Plexin-D1.Tif
- Figure 1_source data 1/Figure 1_labelled_1D.pdf
- __MACOSX/Figure 1_source data 1/._Figure 1_labelled_1D.pdf
- Figure 1_source data 1/Figure 1_labelled_1F.pdf
- __MACOSX/Figure 1_source data 1/._Figure 1_labelled_1F.pdf
- Figure 1_source data 1/Figure 1_labelled_1K.pdf
- __MACOSX/Figure 1_source data 1/._Figure 1_labelled_1K.pdf
- Figure 1_source data 1/Figure 1_labelled_1M.pdf
- __MACOSX/Figure 1_source data 1/._Figure 1_labelled_1M.pdf
