# Supplementary material for: Repulsive Sema3E-Plexin-D1 signaling coordinates both axonal extension and steering via activating an autoregulatory factor, Mtss1
Source: eLife. 2024 Mar 25;13:e96891. doi: 10.7554/eLife.96891 (PMC11001299; doi:10.7554/eLife.96891)
Supplement: Figure 1—figure supplement 2—source data 1. [file elife-96891-fig1-figsupp2-data1.zip]

Archive with 3 entries (3 files):
- Figure 1_supplementary Figure 2_source data 1/Figure S2_labelled_S2C.pdf
- Figure 1_supplementary Figure 2_source data 1/Supple Fig2C_actin.Tif
- Figure 1_supplementary Figure 2_source data 1/Supple Fig2C_Sema3E.Tif
