# Supplementary material for: Repulsive Sema3E-Plexin-D1 signaling coordinates both axonal extension and steering via activating an autoregulatory factor, Mtss1
Source: eLife. 2024 Mar 25;13:e96891. doi: 10.7554/eLife.96891 (PMC11001299; doi:10.7554/eLife.96891)
Supplement: Figure 2—source data 1. [file elife-96891-fig2-data1.zip]

Archive with 52 entries (51 files):
- Figure 2_source data 1/
- __MACOSX/._Figure 2_source data 1
- Figure 2_source data 1/.DS_Store
- __MACOSX/Figure 2_source data 1/._.DS_Store
- Figure 2_source data 1/Fig 2A_actin.Tif
- __MACOSX/Figure 2_source data 1/._Fig 2A_actin.Tif
- Figure 2_source data 1/Fig 2A_mtss1.Tif
- __MACOSX/Figure 2_source data 1/._Fig 2A_mtss1.Tif
- Figure 2_source data 1/Fig 2A_plexin-D1.Tif
- __MACOSX/Figure 2_source data 1/._Fig 2A_plexin-D1.Tif
- Figure 2_source data 1/Fig 2C_actin.Tif
- __MACOSX/Figure 2_source data 1/._Fig 2C_actin.Tif
- Figure 2_source data 1/Fig 2C_mtss1.Tif
- __MACOSX/Figure 2_source data 1/._Fig 2C_mtss1.Tif
- Figure 2_source data 1/Fig 2C_sema3e.Tif
- __MACOSX/Figure 2_source data 1/._Fig 2C_sema3e.Tif
- Figure 2_source data 1/Fig 2F_actin.Tif
- __MACOSX/Figure 2_source data 1/._Fig 2F_actin.Tif
- Figure 2_source data 1/Fig 2F_mtss1.Tif
- __MACOSX/Figure 2_source data 1/._Fig 2F_mtss1.Tif
- Figure 2_source data 1/Fig 2G_actin.Tif
- __MACOSX/Figure 2_source data 1/._Fig 2G_actin.Tif
- Figure 2_source data 1/Fig 2G_mtss1.Tif
- __MACOSX/Figure 2_source data 1/._Fig 2G_mtss1.Tif
- Figure 2_source data 1/Fig 2J_AKT.Tif
- __MACOSX/Figure 2_source data 1/._Fig 2J_AKT.Tif
- Figure 2_source data 1/Fig 2J_p-AKT.Tif
- __MACOSX/Figure 2_source data 1/._Fig 2J_p-AKT.Tif
- Figure 2_source data 1/Fig 2K_actin.Tif
- __MACOSX/Figure 2_source data 1/._Fig 2K_actin.Tif
- Figure 2_source data 1/Fig 2K_mtss1.Tif
- __MACOSX/Figure 2_source data 1/._Fig 2K_mtss1.Tif
- Figure 2_source data 1/Fig 2K_Plexin-D1.Tif
- __MACOSX/Figure 2_source data 1/._Fig 2K_Plexin-D1.Tif
- Figure 2_source data 1/Fig 2N_actin.Tif
- __MACOSX/Figure 2_source data 1/._Fig 2N_actin.Tif
- Figure 2_source data 1/Fig 2N_mtss1.Tif
- __MACOSX/Figure 2_source data 1/._Fig 2N_mtss1.Tif
- Figure 2_source data 1/Figure 2_labelled_2A.pdf
- __MACOSX/Figure 2_source data 1/._Figure 2_labelled_2A.pdf
- Figure 2_source data 1/Figure 2_labelled_2C.pdf
- __MACOSX/Figure 2_source data 1/._Figure 2_labelled_2C.pdf
- Figure 2_source data 1/Figure 2_labelled_2F.pdf
- __MACOSX/Figure 2_source data 1/._Figure 2_labelled_2F.pdf
- Figure 2_source data 1/Figure 2_labelled_2G.pdf
- __MACOSX/Figure 2_source data 1/._Figure 2_labelled_2G.pdf
- Figure 2_source data 1/Figure 2_labelled_2J.pdf
- __MACOSX/Figure 2_source data 1/._Figure 2_labelled_2J.pdf
- Figure 2_source data 1/Figure 2_labelled_2K.pdf
- __MACOSX/Figure 2_source data 1/._Figure 2_labelled_2K.pdf
- Figure 2_source data 1/Figure 2_labelled_2N.pdf
- __MACOSX/Figure 2_source data 1/._Figure 2_labelled_2N.pdf
