# Supplementary material for: Repulsive Sema3E-Plexin-D1 signaling coordinates both axonal extension and steering via activating an autoregulatory factor, Mtss1
Source: eLife. 2024 Mar 25;13:e96891. doi: 10.7554/eLife.96891 (PMC11001299; doi:10.7554/eLife.96891)
Supplement: Figure 3—figure supplement 1—source data 1. [file elife-96891-fig3-figsupp1-data1.zip]

Archive with 4 entries (4 files):
- Figure 3_supplementary Figure 3_source data 1/Figure S3_labelled_S3A.pdf
- Figure 3_supplementary Figure 3_source data 1/Supple Fig3A_actin.Tif
- Figure 3_supplementary Figure 3_source data 1/Supple Fig3A_Mtss1_1.Tif
- Figure 3_supplementary Figure 3_source data 1/Supple Fig3A_Plexin-D1 .Tif
