# Supplementary material for: Repulsive Sema3E-Plexin-D1 signaling coordinates both axonal extension and steering via activating an autoregulatory factor, Mtss1
Source: eLife. 2024 Mar 25;13:e96891. doi: 10.7554/eLife.96891 (PMC11001299; doi:10.7554/eLife.96891)
Supplement: Figure 4—source data 1. [file elife-96891-fig4-data1.zip]

Archive with 50 entries (49 files):
- Figure 4_source data 1/
- __MACOSX/._Figure 4_source data 1
- Figure 4_source data 1/Fig 4B_myc IP_Mtss1-myc_input.Tif
- __MACOSX/Figure 4_source data 1/._Fig 4B_myc IP_Mtss1-myc_input.Tif
- Figure 4_source data 1/Fig 4B_myc IP_Mtss1-myc_IP.Tif
- __MACOSX/Figure 4_source data 1/._Fig 4B_myc IP_Mtss1-myc_IP.Tif
- Figure 4_source data 1/Fig 4B_myc IP_vsv-Plexin-D1_input.Tif
- __MACOSX/Figure 4_source data 1/._Fig 4B_myc IP_vsv-Plexin-D1_input.Tif
- Figure 4_source data 1/Fig 4B_myc IP_vsv-Plexin-D1_IP.Tif
- __MACOSX/Figure 4_source data 1/._Fig 4B_myc IP_vsv-Plexin-D1_IP.Tif
- Figure 4_source data 1/Fig 4B_vsv IP_Mtss1-myc.tif
- __MACOSX/Figure 4_source data 1/._Fig 4B_vsv IP_Mtss1-myc.tif
- Figure 4_source data 1/Fig 4B_vsv IP_vsv-Plexin-D1_input.tif
- __MACOSX/Figure 4_source data 1/._Fig 4B_vsv IP_vsv-Plexin-D1_input.tif
- Figure 4_source data 1/Fig 4B_vsv IP_vsv-Plexin-D1_IP.tif
- __MACOSX/Figure 4_source data 1/._Fig 4B_vsv IP_vsv-Plexin-D1_IP.tif
- Figure 4_source data 1/Fig 4C-vsv-Plexin-D1_input.tif
- __MACOSX/Figure 4_source data 1/._Fig 4C-vsv-Plexin-D1_input.tif
- Figure 4_source data 1/Fig 4C-vsv-Plexin-D1_IP.tif
- __MACOSX/Figure 4_source data 1/._Fig 4C-vsv-Plexin-D1_IP.tif
- Figure 4_source data 1/Fig 4C_Mtss1-myc.tif
- __MACOSX/Figure 4_source data 1/._Fig 4C_Mtss1-myc.tif
- Figure 4_source data 1/Fig 4D_Mtss1-myc_input.Tif
- __MACOSX/Figure 4_source data 1/._Fig 4D_Mtss1-myc_input.Tif
- Figure 4_source data 1/Fig 4D_Mtss1-myc_IP.Tif
- __MACOSX/Figure 4_source data 1/._Fig 4D_Mtss1-myc_IP.Tif
- Figure 4_source data 1/Fig 4D_vsv-plexin-D1_input.Tif
- __MACOSX/Figure 4_source data 1/._Fig 4D_vsv-plexin-D1_input.Tif
- Figure 4_source data 1/Fig 4D_vsv-Plexin-D1_IP.Tif
- __MACOSX/Figure 4_source data 1/._Fig 4D_vsv-Plexin-D1_IP.Tif
- Figure 4_source data 1/Fig 4E_Mtss1-myc_input.Tif
- __MACOSX/Figure 4_source data 1/._Fig 4E_Mtss1-myc_input.Tif
- Figure 4_source data 1/Fig 4E_Mtss1-myc_IP.Tif
- __MACOSX/Figure 4_source data 1/._Fig 4E_Mtss1-myc_IP.Tif
- Figure 4_source data 1/Fig 4E_vsv-Plexin-D1_input.Tif
- __MACOSX/Figure 4_source data 1/._Fig 4E_vsv-Plexin-D1_input.Tif
- Figure 4_source data 1/Fig 4E_vsv-Plexin-D1_IP.Tif
- __MACOSX/Figure 4_source data 1/._Fig 4E_vsv-Plexin-D1_IP.Tif
- Figure 4_source data 1/Fig 4G_coomassie blut.tif
- __MACOSX/Figure 4_source data 1/._Fig 4G_coomassie blut.tif
- Figure 4_source data 1/Figure 4_labelled_4B.pdf
- __MACOSX/Figure 4_source data 1/._Figure 4_labelled_4B.pdf
- Figure 4_source data 1/Figure 4_labelled_4C.pdf
- __MACOSX/Figure 4_source data 1/._Figure 4_labelled_4C.pdf
- Figure 4_source data 1/Figure 4_labelled_4D.pdf
- __MACOSX/Figure 4_source data 1/._Figure 4_labelled_4D.pdf
- Figure 4_source data 1/Figure 4_labelled_4E.pdf
- __MACOSX/Figure 4_source data 1/._Figure 4_labelled_4E.pdf
- Figure 4_source data 1/Figure 4_labelled_4G.pdf
- __MACOSX/Figure 4_source data 1/._Figure 4_labelled_4G.pdf
