# Supplementary material for: Repulsive Sema3E-Plexin-D1 signaling coordinates both axonal extension and steering via activating an autoregulatory factor, Mtss1
Source: eLife. 2024 Mar 25;13:e96891. doi: 10.7554/eLife.96891 (PMC11001299; doi:10.7554/eLife.96891)
Supplement: Figure 4—figure supplement 1—source data 1. [file elife-96891-fig4-figsupp1-data1.zip]

Archive with 18 entries (18 files):
- Figure 4_supplementary Figure 4_source data 1/Figure S4_labelled_S4A.pdf
- Figure 4_supplementary Figure 4_source data 1/Figure S4_labelled_S4B.pdf
- Figure 4_supplementary Figure 4_source data 1/Figure S4_labelled_S4C.pdf
- Figure 4_supplementary Figure 4_source data 1/Figure S4_labelled_S4D.pdf
- Figure 4_supplementary Figure 4_source data 1/Figure S4_labelled_S4E.pdf
- Figure 4_supplementary Figure 4_source data 1/Supple Fig4A_sh3bp1-HA_input.Tif
- Figure 4_supplementary Figure 4_source data 1/Supple Fig4A_sh3bp1-HA_IP.Tif
- Figure 4_supplementary Figure 4_source data 1/Supple Fig4A_vsv-Plexin-D1_input.Tif
- Figure 4_supplementary Figure 4_source data 1/Supple Fig4A_vsv-Plexin-D1_IP.Tif
- Figure 4_supplementary Figure 4_source data 1/Supple Fig4B_Flag-Plexin-D1.Tif
- Figure 4_supplementary Figure 4_source data 1/Supple Fig4B_HA-srgap2.Tif
- Figure 4_supplementary Figure 4_source data 1/Supple Fig4C_IRSP53-Flag.Tif
- Figure 4_supplementary Figure 4_source data 1/Supple Fig4C_vsv-Plexin-D1_input.Tif
- Figure 4_supplementary Figure 4_source data 1/Supple Fig4C_vsv-Plexin-D1_IP.Tif
- Figure 4_supplementary Figure 4_source data 1/Supple Fig4D_Mtss1-myc.Tif
- Figure 4_supplementary Figure 4_source data 1/Supple Fig4D_vsv-Plexin-B2.Tif
- Figure 4_supplementary Figure 4_source data 1/Supple Fig4E_Mtss1-myc.Tif
- Figure 4_supplementary Figure 4_source data 1/Supple Fig4E_vsv-Plexin-B3.Tif
