# Supplementary material for: Repulsive Sema3E-Plexin-D1 signaling coordinates both axonal extension and steering via activating an autoregulatory factor, Mtss1
Source: eLife. 2024 Mar 25;13:e96891. doi: 10.7554/eLife.96891 (PMC11001299; doi:10.7554/eLife.96891)
Supplement: Figure 5—figure supplement 1—source data 1. [file elife-96891-fig5-figsupp1-data1.zip]

Archive with 8 entries (8 files):
- Figure 5_supplementary Figure 5_source data 1/Figure S5_labelled_S5A.pdf
- Figure 5_supplementary Figure 5_source data 1/Figure S5_labelled_S5C.pdf
- Figure 5_supplementary Figure 5_source data 1/Supple Fig5A_actin.Tif
- Figure 5_supplementary Figure 5_source data 1/Supple Fig5A_Mtss1-myc.Tif
- Figure 5_supplementary Figure 5_source data 1/Supple Fig5A_vsv-Plexin-D1.Tif
- Figure 5_supplementary Figure 5_source data 1/Supple Fig5C_Mtss1-myc.Tif
- Figure 5_supplementary Figure 5_source data 1/Supple Fig5C_vsv-Plexin-D_total.Tif
- Figure 5_supplementary Figure 5_source data 1/Supple Fig5C_vsv-Plexin-D1_Biotinylated.Tif
