# Supplementary material for: Repulsive Sema3E-Plexin-D1 signaling coordinates both axonal extension and steering via activating an autoregulatory factor, Mtss1
Source: eLife. 2024 Mar 25;13:e96891. doi: 10.7554/eLife.96891 (PMC11001299; doi:10.7554/eLife.96891)
Supplement: Figure 7—figure supplement 3—source data 1. — Western blots shown in Figure 7—figure supplement 3F and H. [file elife-96891-fig7-figsupp3-data1.zip]

Archive with 8 entries (8 files):
- Figure 7_supplementary Figure 9_source data 1/Figure S9_labelled_S9F.pdf
- Figure 7_supplementary Figure 9_source data 1/Figure S9_labelled_S9H.pdf
- Figure 7_supplementary Figure 9_source data 1/Supple Fig9F_actin.Tif
- Figure 7_supplementary Figure 9_source data 1/Supple Fig9F_Mtss1.Tif
- Figure 7_supplementary Figure 9_source data 1/Supple Fig9F_Plexin-D1.Tif
- Figure 7_supplementary Figure 9_source data 1/Supple Fig9H_actin.Tif
- Figure 7_supplementary Figure 9_source data 1/Supple Fig9H_Mtss1.Tif
- Figure 7_supplementary Figure 9_source data 1/Supple Fig9H_Plexin-D1.Tif
