# Supplementary material for: Repulsive Sema3E-Plexin-D1 signaling coordinates both axonal extension and steering via activating an autoregulatory factor, Mtss1
Source: eLife. 2024 Mar 25;13:e96891. doi: 10.7554/eLife.96891 (PMC11001299; doi:10.7554/eLife.96891)
Supplement: Figure 8—figure supplement 1—source data 1. [file elife-96891-fig8-figsupp1-data1.zip]

Archive with 5 entries (5 files):
- Figure 8_supplementary Figure 11_source data 1/Figure S11_labelled_S11C.pdf
- Figure 8_supplementary Figure 11_source data 1/Supple Fig 11_HCMEC_actin.Tif
- Figure 8_supplementary Figure 11_source data 1/Supple Fig 11_HCMEC_Mtss.Tif
- Figure 8_supplementary Figure 11_source data 1/Supple Fig 11_HUVEC_actin.Tif
- Figure 8_supplementary Figure 11_source data 1/Supple Fig 11_HUVEC_Mtss1.Tif
